# Supplementary material for: Claims-based algorithms for identifying Medicare beneficiaries at high estimated risk for coronary heart disease events: a cross-sectional study
Source: BMC Health Serv Res. 2014 Apr 29;14:195. doi: 10.1186/1472-6963-14-195 (PMC4101858; doi:10.1186/1472-6963-14-195)
Supplement: Additional file 1 — Supplemental Content. [file 1472-6963-14-195-S1.zip]

Archive with 2 entries (2 files):
- Additional files/4404101981144583_add1.docx
- Additional files/4404101981144583_add2.pdf
